# Supplementary material for: Effects of Black Pine Afforestation on Growth and Soil Properties at Reforested Postmine Sites in Kastamonu, Türkiye
Source: Ecol Evol. 2026 Feb 17;16(2):e73109. doi: 10.1002/ece3.73109 (PMC12913218; doi:10.1002/ece3.73109)
Supplement: Supplementary file 1 — Data S1: ece373109‐sup‐0001‐DataS1.xlsx. [file ECE3-16-e73109-s001.xlsx]

## Sheet: Stand Characteristics
			Height			Diameter		Growth Rate
			Mining Site	Forest Site		Mining Site	Forest Site	Mining Site	Forest Site
			3.24286	3.6		6	4.9	35.4	32.3
			2.50571	4.5		8.5	3.6	21.8	35.1
			3.37571	3.7		5.7	5.2	31.1	32.2
			2.78571	4.20429		6.3	4	25.8	39.7
			3.2	3.27429		4.87143	5.4	32.2	30.4
			3.3	3.2		4.4	6.3	29	28
			3.4	3.5		5.8	4.8	30.3	32.7
		average	3.11571	3.71122		5.93878	4.88571	29.3714	32.9143

## Sheet: TRW
				Tree Ring Width (Mean numbers for each study site)
					Mine Site	Forest Site
					2.09	1.03
					1.8	2.6
					0.8	2.5
					1.5	1.7
					1.2	3.3
					1.75	1.4
					2.2	1.8
					1.5	2.3
					1.06	1.04
					2.1	1.3
					1.2	3.3
					1.1	1.7
					0.8	1.3
					1.5	2.03
					1.7	1.9
					1.7	1.3
					1.4	2.9
					2	1.9
					2.8	1.4
					3.6	1.5
					3.9	1.4
					1.9	1.9
					1.6	1.5
					1.8	2.6
					1.9	2.5
					1.9	1.7
					1.2	1.3
					1.8	1.4
					2.2	1.8
					1.8	1.6
				average	1.79333	1.86333

## Sheet: Wood Anatomy
				Means of each parameter
				TL				TW						TLW					TWT
				Mining Site	Forest Site			Mining Site	Forest Site				Mining Site	Forest Site				Mining Site	Forest Site
			Average	982.2	780.4	31.2	18.7	20.2	16.4	0.51	0.85		12.9	9.6		1.17	0.33	1.55	2.2		0.05	0.18

## Sheet: Soil Properties
			Mining Site															Forest Site
				B	Se	Mo	Ca	Mg	K	Mn	Fe	Zn	P	Cu	%N			B	Se	Mo	Ca	Mg	K	Mn	Fe	Zn	P	Cu	%N
				ppb	ppb	ppb	ppm	ppm	ppm	ppm	ppm	ppm	ppm	ppm	%			ppb	ppb	ppb	ppm	ppm	ppm	ppm	ppm	ppm	ppm	ppm	%
				13760.4	42012.1	9706.54	6556.42	2809.71	5038.02	519.923	45355.4	122.538	64441.2	465.846	25		average	13850.8	26231.5	6565.92	5891.62	2942.21	10332.2	828.792	23424.2	63.0417	276.917	154.792	31.25
							Soil sites/variables	Mine Land Restoration Site	Forest Site
							Bulk density (g cm-3)	1.45 ± 0.04**	1.22 ± 0.06
							N content (%)	25 ± 2.4	31.2 ± 8.9*
							B (mg kg-1)	13760.4 ± 1912.3	13850.8 ± 3644.7ns
							Se (mg kg-1)	42012 ± 2527.2***	26231.4 ± 4220.9
							Mo (mg kg-1)	9706.5 ± 531.1***	6565.9 ± 962.7
							Ca (mg kg-1)	6556.4 ± 828.8 ns	5891.6 ± 1173
							Mg (mg kg-1)	2809.7 ± 67.4	2942.2 ± 10.2 ns
							K (mg kg-1)	5038 ± 746.6	10332.1 ± 1653.2***
							Mn (mg kg-1)	519.9 ± 35.1	828.7 ± 240.1 ns
							Fe (mg kg-1)	45355.3 ± 2216.1***	23424.2 ± 2198.2
							Zn (mg kg-1)	122.5 ± 9.7***	63 ± 13.7
							P (mg kg-1)	139.8 ± 20.8	276.9 ± 49.2***
							Cu (mg kg-1)	465.8 ± 61.2***	154.7 ± 41.2
